# Supplementary material for: Impact of Vector Dispersal and Host-Plant Fidelity on the Dissemination of an Emerging Plant Pathogen
Source: PLoS One. 2012 Dec 19;7(12):e51809. doi: 10.1371/journal.pone.0051809 (PMC3526651; doi:10.1371/journal.pone.0051809)
Supplement: Appendix S5 — Vmp1 peptide sequence evolution in 13 stolbur tuf-a genotypes associated with stinging nettle and 9 tuf-b genotypes associated with field bindweed observed in this study. Tuf-a is characterised by a diagnostic penta-peptide at position 165–169. The three repeated VMP1 domains begin at positions 115, 199, 281. Same coloured boxes show origins and putative rearrangement or hybrid motifs. The vmp1 names in the present study are shown with Genbank accession numbers and the corresponding SEE-ERANET nomenclature in brackets. (XLS) [file pone.0051809.s005.xls]

## Sheet: Sequence Data
Appendix S5. Johannesen J, Foissac X, Kehrli P, Maixner M: Impact of vector dispersal and host-plant fidelity on the dissemination of an emerging plant pathogen
Vmp1 peptide sequence evolution in 13 stolbur tuf-a genotypes associated with stinging nettle and 9 tuf-b genotypes associated with field bindweed observed in this study. Tuf-a is characterised by a diagnostic penta-peptide at position 165-169. The three repeated VMP1 domains begin at positions 115, 199, 281. Same coloured boxes show origins and putative rearrangement or hybrid motifs. The vmp1 n…
													1	1	1	1	1	1	1	1	1	1	2	2	2	2	2	2	2	2	2	2	3	3	3	3	3	3	3	3	3	3	4	4	4	4	4	4	4
Plant	Genotype / Isolate	Accession no.	Country	1	2	3	4	5	6	7	8	9	0	1	2	3	4	5	6	7	8	9	0	1	2	3	4	5	6	7	8	9	0	1	2	3	4	5	6	7	8	9	0	1	2	3	4	5	6
U. dioica	N1 / A Weinsberg (VN1)	JQ977721	Germany	V	L	T	F	A	S	T	R	H	L	V	A	A	A	S	T	T	A	S	N	L	E	G	T	V	T	Y	N	D	T	T	P	T	I	A	Q	L	N	S	L	L	K	S	T	N	T
	N2 / LB2 (VN2)	JQ977722	Germany	.	.	.	.	.	.	.	.	.	.	.	.	.	.	.	.	.	.	.	.	.	.	.	.	.	.	.	.	.	.	.	.	.	.	.	.	.	.	.	.	.	.	.	.	.	.
	N3 / M (VN3)	JQ977723	Slovenia	.	.	.	.	.	.	.	.	.	.	.	.	.	.	.	.	.	.	.	.	.	.	.	.	.	.	.	.	.	.	.	.	.	.	.	.	.	.	.	.	.	.	.	.	.	.
	N4 / ZeG20 (VN4)	JQ977724	Croatia	.	.	.	.	.	.	.	.	.	.	.	.	.	.	.	.	.	.	.	.	.	.	.	.	.	.	.	.	.	.	.	.	.	.	.	.	.	.	.	.	.	.	.	.	.	.
	N5 / 29422 (VN5)	JQ977725	Italy	.	.	.	.	.	.	.	.	.	.	.	.	.	.	.	.	.	.	.	.	.	.	.	.	.	.	.	.	.	.	.	.	.	.	.	.	.	.	.	.	.	.	.	.	.	.
	N6 / 29424 (VN6)	JQ977726	Italy	.	.	.	.	.	.	.	.	.	.	.	.	.	.	.	.	.	.	.	.	.	.	.	.	.	.	.	.	.	.	.	.	.	.	.	.	.	.	.	.	.	.	.	.	.	.
	N7 / Eis1.1 (VN7)	JQ977727	Italy	.	.	.	.	.	.	.	.	.	.	.	.	.	.	.	.	.	.	.	.	.	.	.	.	.	.	.	.	.	.	.	.	.	.	.	.	.	.	.	.	.	.	.	.	.	.
	N8 / 26541 (VN8)	JQ977728	Italy	.	.	.	.	.	.	.	.	.	.	.	.	.	.	.	.	.	.	.	.	.	.	.	.	.	.	.	.	.	.	.	.	.	.	.	.	.	.	.	.	.	.	.	.	.	.
	N9 / 28435 (VN9)	JQ977729	France	.	.	.	.	.	.	.	.	.	.	.	.	.	.	.	.	.	.	.	.	.	.	.	.	.	.	.	.	.	.	.	.	.	.	.	.	.	.	.	.	.	.	.	.	.	.
	N10 / CharF5 (VN10)	JQ977730	France	.	.	.	.	.	.	.	.	.	.	.	.	.	.	.	.	.	.	.	.	.	.	.	.	.	.	.	.	.	.	.	.	.	.	.	.	.	.	.	.	.	.	.	.	.	.
	N11 / Rome7 (VN11)	JQ977731	Italy	.	.	.	.	.	.	.	.	.	.	.	.	.	.	.	.	.	.	.	.	.	.	.	.	.	.	.	.	.	.	.	.	.	.	.	.	.	.	.	.	.	.	.	.	.	.
	N12 / Cemb1.3 (VN12)	JQ977732	Italy	.	.	.	.	.	.	.	.	.	.	.	.	.	.	.	.	.	.	.	.	.	.	.	.	.	.	.	.	.	.	.	.	.	.	.	.	.	.	.	.	.	.	.	.	.	P
	N13 / Rome15 (VN13)	JQ977733	Italy	.	.	.	.	.	.	.	.	.	.	.	.	.	.	.	.	.	.	.	.	.	.	.	.	.	.	.	.	.	.	.	.	.	.	.	.	.	.	.	.	.	.	.	.	.	.
C. arvensis	C Boppard (VN14)	JQ977734	Germany	.	.	.	.	.	.	.	K	.	.	.	.	.	.	.	.	.	.	P	.	.	.	.	K	.	.	.	E	H	.	.	S	.	.	.	.	.	.	.	.	.	.	.	.	.	.
	Neuweier57 (VN16)	JQ977736	Germany	.	.	.	.	.	.	.	.	.	.	.	.	.	.	.	.	.	.	P	.	.	.	.	K	.	.	.	E	H	.	.	S	.	.	.	.	.	.	.	.	.	.	.	.	.	.
	I Norheim (VN15)	JQ977739	Germany	.	.	.	.	.	P	.	K	.	.	.	.	.	.	.	.	.	.	.	.	.	.	.	K	.	.	.	E	H	.	.	S	.	.	.	.	.	.	.	.	.	.	.	.	.	.
	36861 (VN21)	JQ977741	Slovenia	.	.	.	.	S	.	.	K	.	.	.	.	.	.	.	.	.	.	.	.	.	.	.	.	.	.	.	.	.	.	.	.	.	.	.	.	.	.	.	.	.	.	.	.	.	.
	LA6 (VN22)	JQ977735	Germany	.	.	.	.	.	.	.	K	.	.	.	.	.	V	.	.	.	.	C	.	.	.	.	K	.	.	.	E	H	.	.	S	.	.	.	.	.	.	.	.	.	.	.	.	.	.
	RA6 (VN17)	JQ977737	Italy	.	.	.	.	.	.	.	.	.	.	.	.	.	.	.	.	.	.	.	.	.	.	.	.	.	.	.	.	N	.	.	.	.	.	.	.	.	.	.	.	.	.	.	.	.	.
	D Bacharach (VN18)	JQ977738	Germany	.	.	.	.	.	.	.	K	.	.	.	.	.	.	.	.	.	.	.	.	.	.	.	.	.	.	.	.	N	.	.	.	.	.	.	.	.	.	.	.	.	.	.	.	.	.
	EisHo1 (VN19)	JQ977740	Italy	.	.	.	.	.	.	.	.	.	.	.	.	.	.	.	.	.	.	.	.	.	.	.	.	.	.	.	.	N	.	.	.	.	.	.	.	.	.	.	.	.	.	.	.	.	.
	M33 (VN20)	JQ977742	France	.	.	.	.	.	.	.	.	.	.	.	.	.	.	.	.	.	.	.	.	.	.	.	.	.	.	.	.	N	.	.	.	.	.	.	.	.	.	.	.	.	.	.	.	.	.
				1	1	1	1	1	1	1	1	1	1	1	1	1	1	1	1	1	1	1	1	1	1	1	1	1	1	1	1	1	1	1	1	1	1	1	1	1	1	1	1	1	1	1	1	1	1
				0	0	0	0	0	0	0	0	0	1	1	1	1	1	1	1	1	1	1	2	2	2	2	2	2	2	2	2	2	3	3	3	3	3	3	3	3	3	3	4	4	4	4	4	4	4
Plant	Genotype / Isolate	Accession no.	Country	1	2	3	4	5	6	7	8	9	0	1	2	3	4	5	6	7	8	9	0	1	2	3	4	5	6	7	8	9	0	1	2	3	4	5	6	7	8	9	0	1	2	3	4	5	6
U. dioica	N1 / A Weinsberg (VN1)	JQ977721	Germany	I	T	G	S	E	V	V	F	N	Q	I	S	V	T	Q	D	L	S	T	F	T	K	T	P	T	D	Q	A	I	T	V	T	Q	A	E	S	T	N	P	T	Q	A	T	V	N	K
	N2 / LB2 (VN2)	JQ977722	Germany	.	.	.	.	.	.	.	.	.	.	.	.	.	.	.	.	.	.	.	.	.	.	.	.	.	.	.	.	.	.	.	.	.	.	.	.	.	.	.	.	.	.	.	.	.	.
	N3 / M (VN3)	JQ977723	Slovenia	.	.	.	.	.	.	.	.	.	.	.	.	.	.	.	.	.	.	.	.	.	.	.	.	.	.	.	.	.	.	.	.	.	.	.	.	.	.	.	.	.	.	.	.	.	.
	N4 / ZeG20 (VN4)	JQ977724	Croatia	.	.	.	.	.	.	.	.	.	.	.	.	.	.	.	.	.	.	.	.	.	.	.	.	.	.	.	.	.	.	.	.	.	.	.	.	.	.	.	.	.	.	.	.	.	.
	N5 / 29422 (VN5)	JQ977725	Italy	.	.	.	.	.	.	.	.	.	.	.	.	.	.	.	.	.	.	.	.	.	.	.	.	.	.	.	.	.	.	.	.	.	.	.	.	.	.	.	.	.	.	.	.	.	.
	N6 / 29424 (VN6)	JQ977726	Italy	.	.	.	.	.	.	.	.	.	.	.	.	.	.	.	.	.	.	.	.	.	.	.	.	.	.	.	.	.	.	.	.	.	.	.	.	.	.	.	.	.	.	.	.	.	.
	N7 / Eis1.1 (VN7)	JQ977727	Italy	.	.	.	.	.	.	.	.	.	.	.	.	.	.	.	.	.	.	.	.	.	.	.	.	.	.	.	.	.	.	.	.	.	.	.	.	.	.	.	.	.	.	.	.	.	.
	N8 / 26541 (VN8)	JQ977728	Italy	.	.	.	.	.	.	.	.	.	.	.	.	.	.	.	.	.	.	.	.	.	.	.	.	.	.	.	.	.	.	.	.	.	.	.	.	.	.	.	.	.	.	.	.	.	.
	N9 / 28435 (VN9)	JQ977729	France	.	.	.	.	.	.	.	.	.	.	.	.	.	.	.	.	.	.	.	.	.	.	.	.	.	.	.	.	.	.	.	.	.	.	.	.	.	.	.	.	.	.	.	.	.	.
	N10 / CharF5 (VN10)	JQ977730	France	.	.	.	.	.	.	.	.	.	.	.	.	.	.	.	.	.	.	.	.	.	.	.	.	.	.	.	.	.	.	.	.	.	.	.	.	.	.	.	.	.	.	.	.	.	.
	N11 / Rome7 (VN11)	JQ977731	Italy	.	.	.	.	.	.	.	.	.	.	.	.	.	.	.	.	.	.	.	.	.	.	.	.	.	.	.	.	.	.	.	.	.	.	.	.	.	T	.	.	.	D	.	L	.	.
	N12 / Cemb1.3 (VN12)	JQ977732	Italy	.	.	.	.	.	.	.	.	.	.	.	.	.	.	.	.	.	.	.	.	.	.	.	.	.	.	.	.	.	.	.	.	.	.	.	.	.	T	.	.	.	D	.	L	.	.
	N13 / Rome15 (VN13)	JQ977733	Italy	.	.	.	.	.	.	.	.	.	.	.	.	.	.	.	.	.	.	.	.	.	.	.	.	.	.	.	.	.	.	.	.	.	.	.	.	.	.	.	.	.	.	.	.	.	.
C. arvensis	C Boppard (VN14)	JQ977734	Germany	.	.	.	.	.	.	.	.	.	.	.	.	.	.	.	.	.	.	N	.	.	.	.	.	.	.	.	.	.	.	.	.	.	.	.	.	.	.	.	.	.	V	.	.	.	.
	Neuweier57 (VN16)	JQ977736	Germany	.	.	.	.	.	.	.	.	.	.	.	.	.	.	.	.	.	.	.	.	.	.	.	.	.	.	.	.	.	.	.	.	.	.	.	.	.	.	.	.	.	.	.	.	.	.
	I Norheim (VN15)	JQ977739	Germany	.	.	.	.	.	.	.	.	.	.	.	.	.	.	.	.	.	.	N	.	.	.	.	.	.	.	.	.	.	.	.	.	.	.	.	.	.	.	.	.	.	V	.	.	.	.
	36861 (VN21)	JQ977741	Slovenia	.	.	.	.	.	.	.	.	.	.	.	.	.	.	.	.	.	.	.	.	.	.	.	.	.	.	.	.	.	.	.	.	.	.	.	.	.	.	.	.	.	G	.	.	.	.
	LA6 (VN22)	JQ977735	Germany	.	.	.	.	.	.	.	.	.	.	.	.	.	.	.	.	.	.	.	.	.	H	D	D	K	N	K	.	.	.	.	.	.	.	.	F	.	T	Q	.	.	V	.	.	.	.
	RA6 (VN17)	JQ977737	Italy	.	.	.	.	.	.	.	.	.	.	.	.	.	.	.	.	.	.	.	.	.	.	.	.	.	.	.	.	.	.	.	.	.	.	.	.	.	.	.	.	.	G	.	.	.	.
	D Bacharach (VN18)	JQ977738	Germany	.	.	.	.	.	.	.	.	.	.	.	.	.	.	.	.	.	.	.	.	.	.	.	.	.	.	.	.	.	.	.	.	.	.	.	.	.	.	.	.	.	G	.	.	.	.
	EisHo1 (VN19)	JQ977740	Italy	.	.	.	.	.	.	.	.	.	.	.	.	.	.	.	.	.	.	.	.	.	.	.	.	.	.	.	.	.	.	.	.	.	.	.	.	.	.	.	.	.	G	.	.	.	.
	M33 (VN20)	JQ977742	France	.	.	.	.	.	.	.	.	.	.	.	.	.	.	.	.	.	.	.	.	.	.	.	.	.	.	.	.	.	.	.	.	.	.	.	.	.	.	.	.	.	G	.	.	.	.
				2	2	2	2	2	2	2	2	2	2	2	2	2	2	2	2	2	2	2	2	2	2	2	2	2	2	2	2	2	2	2	2	2	2	2	2	2	2	2	2	2	2	2	2	2	2
				0	0	0	0	0	0	0	0	0	1	1	1	1	1	1	1	1	1	1	2	2	2	2	2	2	2	2	2	2	3	3	3	3	3	3	3	3	3	3	4	4	4	4	4	4	4
Plant	Genotype / Isolate	Accession no.	Country	1	2	3	4	5	6	7	8	9	0	1	2	3	4	5	6	7	8	9	0	1	2	3	4	5	6	7	8	9	0	1	2	3	4	5	6	7	8	9	0	1	2	3	4	5	6
U. dioica	N1 / A Weinsberg (VN1)	JQ977721	Germany	L	N	T	F	T	H	D	D	K	N	K	A	I	T	V	T	Q	A	E	S	T	N	P	T	Q	A	T	V	N	K	F	L	Q	T	P	D	T	L	T	L	G	T	D	V	T	I
	N2 / LB2 (VN2)	JQ977722	Germany	.	.	.	.	.	.	.	.	.	.	.	.	.	.	.	.	.	.	.	.	.	.	.	.	.	.	.	.	.	.	.	.	.	.	.	.	.	.	.	.	.	.	.	.	.	.
	N3 / M (VN3)	JQ977723	Slovenia	.	.	.	.	.	.	.	.	.	.	.	.	.	.	.	.	.	.	.	.	.	.	.	.	.	.	.	.	.	.	.	.	.	.	.	.	.	.	.	.	.	.	.	.	.	.
	N4 / ZeG20 (VN4)	JQ977724	Croatia	.	.	.	.	.	.	.	.	.	.	.	.	.	.	.	.	.	.	.	.	.	.	.	.	.	.	.	.	.	.	.	.	.	.	.	.	.	.	.	.	.	.	.	.	.	.
	N5 / 29422 (VN5)	JQ977725	Italy	.	.	.	.	.	.	.	.	.	.	.	.	.	.	.	.	.	.	.	.	.	.	.	.	.	.	.	.	.	.	.	.	.	.	.	.	.	.	.	.	.	.	.	.	.	.
	N6 / 29424 (VN6)	JQ977726	Italy	.	.	.	.	.	.	.	.	.	.	.	.	.	.	.	.	.	.	.	.	.	.	.	.	.	.	.	.	.	.	.	.	.	.	.	.	.	.	.	.	.	.	.	.	.	.
	N7 / Eis1.1 (VN7)	JQ977727	Italy	.	.	.	.	.	.	.	.	.	.	.	.	.	.	.	.	.	.	.	.	.	.	.	.	.	.	.	.	.	.	.	.	.	.	.	.	.	.	.	.	.	.	.	.	.	.
	N8 / 26541 (VN8)	JQ977728	Italy	.	.	.	.	.	.	.	.	.	.	.	.	.	.	.	.	.	.	.	.	.	.	.	.	.	.	.	.	.	.	.	.	.	.	.	.	.	.	.	.	.	.	.	.	.	.
	N9 / 28435 (VN9)	JQ977729	France	.	.	.	.	.	.	.	.	.	.	.	.	.	.	.	.	.	.	.	.	.	.	.	.	.	.	.	.	.	.	.	.	.	.	.	.	.	.	.	V	.	.	.	.	A	F
	N10 / CharF5 (VN10)	JQ977730	France	.	.	.	.	.	.	.	.	.	.	.	.	.	.	.	.	.	.	.	.	.	.	.	.	.	.	.	.	.	.	.	.	.	.	.	.	.	.	.	.	.	.	.	.	.	.
	N11 / Rome7 (VN11)	JQ977731	Italy	.	.	.	.	.	.	.	.	.	.	.	.	.	.	.	.	.	.	.	.	.	.	.	.	.	.	.	.	.	.	.	.	.	.	.	.	.	.	.	.	.	.	.	.	.	.
	N12 / Cemb1.3 (VN12)	JQ977732	Italy	.	.	.	.	.	.	.	.	.	.	.	.	.	.	.	.	.	.	.	.	.	.	.	.	.	.	.	.	.	.	.	.	.	.	.	.	.	.	.	.	.	.	.	.	.	.
	N13 / Rome15 (VN13)	JQ977733	Italy	.	.	.	.	.	.	.	.	.	.	.	.	.	.	.	.	.	.	.	.	.	T	.	.	.	D	.	L	.	.	.	.	.	.	A	G	S	.	.	V	.	.	.	.	.	.
C. arvensis	C Boppard (VN14)	JQ977734	Germany	.	S	.	.	.	.	.	N	.	.	.	.	.	.	I	.	.	.	.	.	.	T	.	.	.	D	.	L	.	.	.	.	.	.	A	G	S	.	.	V	.	.	.	.	.	.
	Neuweier57 (VN16)	JQ977736	Germany	.	.	.	.	.	.	.	.	.	.	.	.	.	.	I	.	.	.	.	.	.	T	.	.	.	D	.	L	.	.	.	.	.	.	A	G	S	.	.	V	.	.	.	.	.	.
	I Norheim (VN15)	JQ977739	Germany	.	S	.	.	.	.	.	N	.	.	.	.	.	.	I	.	.	.	.	.	.	T	.	.	.	D	.	L	.	.	.	.	.	.	A	G	S	.	.	V	.	.	.	.	.	.
	36861 (VN21)	JQ977741	Slovenia	.	S	.	.	.	.	.	N	.	.	.	.	.	.	I	.	.	.	.	.	.	T	.	.	.	D	.	L	.	.	.	.	.	.	A	G	S	.	.	V	.	.	.	.	.	F
	LA6 (VN22)	JQ977735	Germany	.	.	.	.	.	.	.	.	.	.	.	.	.	.	.	.	.	.	.	V	.	T	Q	.	.	.	.	.	.	.	.	.	.	.	.	.	.	.	.	.	.	.	.	.	.	.
	RA6 (VN17)	JQ977737	Italy	.	S	.	.	.	.	.	.	.	.	.	.	.	.	I	.	.	.	.	V	.	T	Q	.	.	.	.	.	.	.	.	.	.	.	.	.	.	.	.	.	.	.	.	.	.	.
	D Bacharach (VN18)	JQ977738	Germany	.	S	.	.	.	.	.	.	.	.	.	.	.	.	I	.	.	.	.	V	.	T	Q	.	.	.	.	.	.	.	.	.	.	.	.	.	.	.	.	.	.	.	.	.	.	.
	EisHo1 (VN19)	JQ977740	Italy	.	S	.	.	.	.	.	.	.	.	.	.	.	.	I	.	.	.	.	V	.	T	Q	.	.	.	.	.	.	.	.	.	.	.	.	.	.	.	.	.	.	.	.	.	.	.
	M33 (VN20)	JQ977742	France	.	S	.	.	.	.	.	.	.	.	.	.	.	.	.	.	.	.	.	V	.	T	Q	.	.	.	.	.	.	.	.	.	.	.	.	.	S	.	.	V	.	.	.	A	.	.
				3	3	3	3	3	3	3	3	3	3	3	3	3	3	3	3	3	3	3	3	3	3	3	3	3	3	3	3	3	3	3	3	3	3	3	3	3	3	3	3	3	3	3	3	3	3
				0	0	0	0	0	0	0	0	0	1	1	1	1	1	1	1	1	1	1	2	2	2	2	2	2	2	2	2	2	3	3	3	3	3	3	3	3	3	3	4	4	4	4	4	4	4
Plant	Genotype / Isolate	Accession no.	Country	1	2	3	4	5	6	7	8	9	0	1	2	3	4	5	6	7	8	9	0	1	2	3	4	5	6	7	8	9	0	1	2	3	4	5	6	7	8	9	0	1	2	3	4	5	6
U. dioica	N1 / A Weinsberg (VN1)	JQ977721	Germany	E	V	T	S	K	D	Q	N	A	L	N	K	F	L	K	Q	A	S	S	L	T	V	N	T	D	A	T	I	E	F	D	T	T	N	K	K	A	T	I	T	A	K	P	D	S	T
	N2 / LB2 (VN2)	JQ977722	Germany	.	.	.	.	.	.	.	.	.	.	.	.	.	.	.	.	.	.	.	.	.	.	.	.	.	.	I	.	.	.	.	.	.	.	.	.	.	.	.	.	.	.	.	.	.	.
	N3 / M (VN3)	JQ977723	Slovenia	.	.	.	.	.	.	.	.	.	.	.	.	.	.	.	.	.	G	.	.	.	.	.	.	.	.	.	.	.	.	.	.	.	.	.	.	.	.	.	.	.	T	.	N	.	.
	N4 / ZeG20 (VN4)	JQ977724	Croatia	.	.	.	.	.	.	.	.	.	.	.	.	.	.	.	.	.	G	.	.	.	.	.	.	.	.	.	.	.	.	.	.	.	.	.	.	.	.	.	.	.	T	.	N	.	.
	N5 / 29422 (VN5)	JQ977725	Italy	.	.	.	.	.	.	.	.	.	.	.	.	.	.	.	.	.	G	.	.	.	.	.	.	.	.	.	.	.	.	.	.	.	.	.	.	.	.	.	.	.	T	.	N	.	.
	N6 / 29424 (VN6)	JQ977726	Italy	.	.	.	.	.	.	.	.	.	.	.	.	.	.	.	.	.	G	.	.	.	.	.	.	.	.	.	.	.	.	.	.	.	.	.	.	.	.	.	.	.	T	.	N	.	.
	N7 / Eis1.1 (VN7)	JQ977727	Italy	.	.	.	.	.	.	.	.	.	.	.	.	.	.	.	.	.	G	.	.	.	.	.	.	.	.	.	.	.	.	.	.	.	.	.	.	.	.	.	.	.	T	.	N	.	.
	N8 / 26541 (VN8)	JQ977728	Italy	.	.	.	.	.	.	.	.	.	.	.	.	.	.	.	.	.	G	.	.	.	.	.	.	.	.	.	.	.	.	.	.	.	.	.	.	.	.	.	.	.	T	.	N	.	N
	N9 / 28435 (VN9)	JQ977729	France	.	.	.	.	.	.	.	.	.	.	.	.	.	.	.	.	.	.	.	.	.	.	.	.	.	.	.	.	.	.	.	.	.	.	.	.	.	.	.	.	.	.	.	.	.	.
	N10 / CharF5 (VN10)	JQ977730	France	.	.	.	.	.	.	.	.	.	.	.	.	.	.	.	.	D	.	.	.	.	.	.	S	.	.	.	.	.	.	.	.	.	.	.	.	.	.	.	.	.	.	.	.	.	.
	N11 / Rome7 (VN11)	JQ977731	Italy	.	.	.	.	.	.	.	.	.	.	.	.	.	.	.	.	.	G	.	.	.	.	.	.	.	.	.	.	.	.	.	.	.	.	.	.	.	.	.	.	.	T	.	N	.	.
	N12 / Cemb1.3 (VN12)	JQ977732	Italy	.	.	.	.	.	.	.	.	.	.	.	.	.	.	.	.	P	G	.	.	.	.	.	.	.	.	.	.	.	.	.	.	.	.	N	.	.	.	.	.	.	T	.	N	.	.
	N13 / Rome15 (VN13)	JQ977733	Italy	.	.	.	.	.	.	.	.	.	.	.	.	.	.	.	.	.	G	.	.	.	.	.	.	.	.	.	.	.	.	.	.	.	.	.	.	.	.	.	.	.	T	.	N	.	.
C. arvensis	C Boppard (VN14)	JQ977734	Germany	.	.	.	.	.	.	.	.	.	.	.	.	.	.	.	.	.	G	.	.	.	.	.	.	.	.	.	.	.	.	.	.	.	.	.	.	.	.	L	.	.	A	Q	N	.	.
	Neuweier57 (VN16)	JQ977736	Germany	.	.	.	.	.	.	.	.	.	.	.	.	.	.	.	.	.	G	.	.	.	.	.	.	.	.	.	.	.	.	.	.	.	.	.	.	.	.	.	.	.	T	.	N	.	.
	I Norheim (VN15)	JQ977739	Germany	.	.	.	.	.	.	.	.	.	.	.	.	.	.	.	.	.	G	.	.	.	.	.	.	.	.	.	.	.	.	.	.	.	.	.	.	.	.	L	.	.	A	Q	N	.	.
	36861 (VN21)	JQ977741	Slovenia	.	S	.	N	P	T	.	A	T	V	.	.	L	.	Q	T	D	G	.	.	N	.	G	.	.	V	.	.	T	.	N	A	N	E	R	.	.	.	L	A	S	A	.	N	.	.
	LA6 (VN22)	JQ977735	Germany	.	.	.	.	.	.	.	.	.	.	.	.	.	.	.	.	.	G	.	.	.	.	.	.	.	.	.	.	.	.	.	.	.	.	.	.	.	.	L	.	.	A	Q	N	.	.
	RA6 (VN17)	JQ977737	Italy	.	.	.	.	.	.	.	.	.	.	.	.	.	.	.	.	.	G	.	.	.	.	.	.	.	.	.	.	.	.	.	.	.	.	.	.	.	.	.	.	.	T	.	N	.	.
	D Bacharach (VN18)	JQ977738	Germany	.	.	.	.	.	.	.	.	.	.	.	.	.	.	.	.	.	G	.	.	.	.	.	.	.	.	.	.	.	.	.	.	.	.	.	.	.	.	L	.	.	A	Q	N	.	.
	EisHo1 (VN19)	JQ977740	Italy	.	.	.	.	.	.	.	.	.	.	.	.	.	.	.	.	.	G	.	.	.	.	.	.	.	.	.	.	.	.	.	.	.	.	.	.	.	.	L	.	.	A	Q	N	.	.
	M33 (VN20)	JQ977742	France	.	.	.	.	.	.	.	.	.	.	.	.	.	.	.	.	.	G	.	.	.	.	.	.	.	.	.	.	.	.	.	.	.	.	.	.	.	.	L	.	.	A	Q	N	.	.
				4	4	4	4	4	4	4	4	4	4	4	4	4	4	4	4	4	4	4	4	4	4	4	4	4	4	4	4	4	4	4	4	4	4	4	4
				0	0	0	0	0	0	0	0	0	1	1	1	1	1	1	1	1	1	1	2	2	2	2	2	2	2	2	2	2	3	3	3	3	3	3	3
Plant	Genotype / Isolate	Accession no.	Country	1	2	3	4	5	6	7	8	9	0	1	2	3	4	5	6	7	8	9	0	1	2	3	4	5	6	7	8	9	0	1	2	3	4	5	6
U. dioica	N1 / A Weinsberg (VN1)	JQ977721	Germany	N	R	F	T	I	T	L	D	A	D	A	S	K	N	K	A	T	V	T	H	P	D	F	A	G	A	V	E	V	S	F	S	V	Q	L	K
	N2 / LB2 (VN2)	JQ977722	Germany	.	.	.	.	.	.	.	.	.	.	.	.	.	.	.	.	.	.	.	.	.	.	.	.	.	.	.	.	.	.	.	.	.	.	.	.
	N3 / M (VN3)	JQ977723	Slovenia	.	.	.	.	.	.	.	.	.	.	.	.	.	.	.	.	.	.	.	.	.	.	.	.	.	.	.	.	.	.	.	.	.	.	.	.
	N4 / ZeG20 (VN4)	JQ977724	Croatia	.	.	.	.	.	.	.	.	.	.	.	.	.	.	.	.	.	.	.	.	.	.	.	.	.	.	.	.	.	.	.	.	.	.	.	.
	N5 / 29422 (VN5)	JQ977725	Italy	.	.	.	.	.	.	.	.	.	.	.	.	.	.	.	.	.	.	.	.	.	.	.	.	.	.	.	.	.	.	.	.	.	.	.	.
	N6 / 29424 (VN6)	JQ977726	Italy	.	.	.	.	.	.	.	.	.	.	.	.	.	.	.	.	.	.	.	.	.	.	.	.	.	.	.	.	.	.	.	.	.	.	.	.
	N7 / Eis1.1 (VN7)	JQ977727	Italy	.	.	.	.	.	.	.	.	.	.	D	.	.	.	.	.	.	.	M	.	.	.	.	.	.	.	.	.	.	.	.	.	.	.	.	.
	N8 / 26541 (VN8)	JQ977728	Italy	.	.	.	.	.	.	.	.	V	.	.	.	.	.	.	.	.	.	.	.	.	.	.	.	.	.	.	.	.	.	.	.	.	.	.	.
	N9 / 28435 (VN9)	JQ977729	France	.	.	.	.	.	.	.	.	.	.	.	.	.	.	.	.	.	.	.	.	.	.	.	.	.	.	.	.	.	.	.	.	.	.	.	.
	N10 / CharF5 (VN10)	JQ977730	France	.	.	.	.	.	.	.	.	.	.	.	.	.	.	.	.	.	.	.	.	.	.	.	.	.	.	.	.	.	.	.	.	.	.	.	.
	N11 / Rome7 (VN11)	JQ977731	Italy	.	.	.	.	.	.	.	.	.	.	.	.	.	.	.	.	.	.	.	.	.	.	.	.	.	.	.	.	.	.	.	.	.	.	.	.
	N12 / Cemb1.3 (VN12)	JQ977732	Italy	.	.	.	.	.	.	.	.	.	.	.	.	.	.	.	.	.	.	.	.	.	.	.	.	.	.	.	.	.	.	.	.	.	.	.	.
	N13 / Rome15 (VN13)	JQ977733	Italy	.	.	.	.	.	.	.	.	.	.	.	.	.	.	.	.	.	.	.	.	.	.	.	.	.	.	.	.	.	.	.	.	.	.	.	.
C. arvensis	C Boppard (VN14)	JQ977734	Germany	.	.	.	.	.	.	.	.	T	.	.	.	.	S	N	.	K	.	.	.	.	.	.	.	.	E	.	.	.	.	.	.	.	.	.	.
	Neuweier57 (VN16)	JQ977736	Germany	.	.	.	.	.	.	.	Y	T	.	.	.	.	.	.	.	.	.	.	.	.	.	.	.	.	.	.	.	.	.	.	.	.	.	.	.
	I Norheim (VN15)	JQ977739	Germany	.	.	.	.	.	.	.	.	T	.	.	.	.	S	N	.	K	.	.	.	.	.	.	.	.	E	.	.	.	.	.	.	.	.	.	.
	36861 (VN21)	JQ977741	Slovenia	.	.	.	.	.	.	.	.	T	.	.	.	.	.	.	.	.	.	.	.	.	.	.	.	.	E	.	.	.	.	.	.	.	.	.	.
	LA6 (VN22)	JQ977735	Germany	.	.	.	.	.	.	.	N	T	.	.	.	.	S	N	.	K	.	.	.	.	.	.	.	.	E	.	.	.	.	.	.	.	.	.	.
	RA6 (VN17)	JQ977737	Italy	.	.	.	.	.	.	.	.	T	.	.	.	.	.	.	.	.	.	.	.	.	.	.	.	D	.	.	.	.	.	.	.	.	.	.	.
	D Bacharach (VN18)	JQ977738	Germany	.	.	.	.	.	.	.	.	T	.	.	.	.	S	N	.	K	.	.	.	.	.	.	.	.	E	.	.	.	.	.	.	.	.	.	.
	EisHo1 (VN19)	JQ977740	Italy	.	.	.	.	.	.	.	.	T	.	.	.	.	S	N	.	K	.	.	.	.	.	.	.	.	E	.	.	.	.	.	.	.	.	.	.
	M33 (VN20)	JQ977742	France	.	.	.	.	.	.	.	.	T	.	.	.	.	S	N	.	K	.	.	.	.	.	.	D	.	E	.	.	.	.	.	.	.	.	.	.
[truncated: 54 more columns]

## Sheet: Info
Title	VMP1-1300-nettle_13+outgr.nex
Format
DataType	Protein
22
Number Sites	436
Identical	.
Missing	?
Indel	-
