# Supplementary material for: Impact of Vector Dispersal and Host-Plant Fidelity on the Dissemination of an Emerging Plant Pathogen
Source: PLoS One. 2012 Dec 19;7(12):e51809. doi: 10.1371/journal.pone.0051809 (PMC3526651; doi:10.1371/journal.pone.0051809)
Supplement: Appendix S6 — Stamp peptide sequence evolution in seven stolbur tuf-a genotypes associated with stinging nettle and two tuf-b genotypes associated with field bindweed observed in this study. Boxes indicate the putative signal of inter-strain hybridisatin between tuf-a (s1, s6) and tuf-b strains. The stamp names in the present study are shown with Genbank accession numbers and the corresponding SEE-ERANET nomenclature in brackets. (XLS) [file pone.0051809.s006.xls]

## Sheet: Sequence Data
Appendix S6. Johannesen J, Foissac X, Kehrli P, Maixner M: Impact of vector dispersal and host-plant fidelity on the dissemination of an emerging plant pathogen
Stamp peptide sequence evolution in seven stolbur tuf-a genotypes associated with stinging nettle and two tuf-b genotypes associated with field bindweed observed in this study. Boxes indicate the putative signal of inter-strain hybridisatin between tuf-a (s1, s6) and tuf-b strains. The stamp names in the present study are shown with Genbank accession numbers and the corresponding SEE-ERANET nomen…
													1	1	1	1	1	1	1	1	1	1	2	2	2	2	2	2	2	2	2	2	3	3	3	3	3	3	3	3	3	3	4	4	4	4	4	4	4
Plant	Genotype / Isolate	Accession no.	Country	1	2	3	4	5	6	7	8	9	0	1	2	3	4	5	6	7	8	9	0	1	2	3	4	5	6	7	8	9	0	1	2	3	4	5	6	7	8	9	0	1	2	3	4	5	6
U. dioica	s1 A (ST6)	JQ977713	Germany	M	Q	N	T	K	K	S	L	V	T	K	L	T	T	L	F	V	V	A	F	V	S	L	F	A	A	T	S	A	F	A	A	F	G	S	K	D	L	P	S	G	T	E	T	K	E
	s2 Eis 1.1 (ST23)	JQ977714	Italy	.	.	.	.	.	.	.	.	.	.	.	.	.	.	.	.	.	.	.	.	.	.	.	.	.	.	.	.	.	.	.	.	.	.	G	.	.	.	.	.	.	.	D	.	.	.
	s3 28424 (ST46)	JQ977715	Italy	.	.	.	.	.	.	.	.	.	.	.	.	.	.	.	.	.	.	.	.	.	.	.	.	.	.	.	.	.	.	.	.	.	.	G	.	.	.	.	.	.	.	D	.	.	.
	s4 RB15 (ST18)	JQ977716	Italy	.	.	.	.	.	.	.	.	.	.	.	.	.	.	.	.	.	.	.	.	.	.	.	.	.	.	.	.	.	.	.	.	.	.	G	.	.	.	.	.	.	.	D	.	.	.
	s5 UBim1 (ST19)	JQ977717	Italy*	.	.	.	.	.	.	.	.	.	.	.	.	.	.	.	.	.	.	.	.	.	.	.	.	.	.	.	.	.	.	.	.	.	.	G	.	.	.	.	.	.	.	D	.	.	.
	s6 RB7	JQ977718	Italy	.	.	.	.	.	.	.	.	.	.	.	.	.	.	.	.	.	.	.	.	.	.	.	.	.	.	.	.	.	.	.	.	V	.	.	.	.	.	.	.	.	.	.	.	.	.
	s7 36842	JQ977719	Slovenia	.	.	.	.	.	.	.	.	.	.	.	.	.	.	.	.	.	.	.	.	.	.	.	.	.	.	.	.	.	.	.	.	.	.	G	.	.	.	.	.	.	.	D	.	.	.
C. arvensis	La6 I C	JQ977720	Germany	.	.	.	.	.	.	.	.	.	I	.	.	.	.	.	.	.	.	.	.	.	.	.	.	.	.	.	.	.	.	.	.	.	.	.	.	.	.	.	.	.	.	.	.	.	.
	C Boppard	FN813260.1	Germany	.	.	.	.	.	.	.	.	.	I	.	.	.	.	.	.	.	.	.	.	.	.	.	.	.	.	I	.	.	.	.	.	.	.	.	.	.	.	.	.	.	.	.	.	.	.
																							1	1	1	1	1	1	1	1	1	1	1	1	1	1	1	1	1	1	1	1	1	1	1	1	1	1	1
				8	8	8	8	8	8	8	8	8	9	9	9	9	9	9	9	9	9	9	0	0	0	0	0	0	0	0	0	0	1	1	1	1	1	1	1	1	1	1	2	2	2	2	2	2	2
Plant	Genotype / Isolate		Country	1	2	3	4	5	6	7	8	9	0	1	2	3	4	5	6	7	8	9	0	1	2	3	4	5	6	7	8	9	0	1	2	3	4	5	6	7	8	9	0	1	2	3	4	5	6
U. dioica	s1 A (ST6)	JQ977713	Germany	D	A	S	L	N	T	T	D	K	K	E	I	T	L	K	S	K	D	G	G	Q	F	K	P	G	E	I	K	V	K	R	R	D	L	T	D	T	E	K	A	E	K	E	A	Q	K
	s2 Eis 1.1 (ST23)	JQ977714	Italy	.	.	.	.	.	A	.	.	.	.	.	.	.	.	.	.	.	.	.	.	.	.	.	.	.	.	.	.	.	.	.	.	.	.	.	.	.	.	.	.	.	.	.	.	.	.
	s3 28424 (ST46)	JQ977715	Italy	.	.	.	.	.	.	.	.	.	.	.	.	.	.	.	.	.	.	.	.	.	.	.	.	.	.	.	.	.	.	.	.	.	.	.	.	.	.	.	.	.	.	.	.	.	.
	s4 RB15 (ST18)	JQ977716	Italy	.	.	.	.	.	.	.	.	.	.	.	.	.	.	.	.	.	.	.	.	.	.	.	S	.	.	.	.	.	.	.	.	.	.	.	.	.	.	.	.	.	.	.	.	.	.
	s5 UBim1 (ST19)	JQ977717	Italy*	.	.	.	.	.	.	.	.	.	.	.	.	.	.	.	.	.	.	.	.	.	.	.	.	.	.	.	.	.	.	.	.	.	.	.	.	.	.	.	.	.	.	.	.	.	.
	s6 RB7	JQ977718	Italy	.	.	.	.	.	.	.	.	.	.	.	.	.	.	.	.	.	.	.	.	.	.	.	.	.	.	.	.	.	.	.	.	.	.	.	.	.	.	.	.	.	.	.	.	.	.
	s7 36842	JQ977719	Slovenia	.	.	.	.	.	A	.	.	.	.	.	.	.	.	.	.	.	.	.	.	.	.	.	.	.	.	.	.	.	.	.	.	.	.	.	.	.	.	.	.	.	.	.	.	.	.
C. arvensis	La6 I C	JQ977720	Germany	.	.	V	.	-	S	.	.	.	R	.	.	.	.	.	.	.	.	.	.	.	.	.	A	.	.	.	.	.	.	.	.	.	.	N	.	.	.	.	.	.	-	-	-	-	.
	C Boppard	FN813260.1	Germany	.	P	.	.	-	S	S	.	.	.	.	.	.	.	.	.	.	.	.	.	.	.	.	T	.	.	.	.	.	.	.	.	.	.	N	.	.	.	.	.	.	-	-	-	-	.
				1	1	1	1	1
				6	6	6	6	6
Plant	Genotype / Isolate		Country	1	2	3	4	5
U. dioica	s1 A (ST6)	JQ977713	Germany	K	R	R	Q	*
	s2 Eis 1.1 (ST23)	JQ977714	Italy	.	.	.	.	.
	s3 28424 (ST46)	JQ977715	Italy	.	.	.	.	.
	s4 RB15 (ST18)	JQ977716	Italy	.	.	.	.	.
	s5 UBim1 (ST19)	JQ977717	Italy*	.	.	.	.	.
	s6 RB7	JQ977718	Italy	.	.	.	.	.
	s7 36842	JQ977719	Slovenia	.	.	.	.	.
C. arvensis	La6 I C	JQ977720	Germany	.	.	.	.	.
	C Boppard	FN813260.1	Germany	.	.	.	.	.
* Isolate from Swiss canton Ticino, geographically part of the Italian Po basin
[truncated: 34 more columns]

## Sheet: Info
Title	Stamp-all-nettle+outgroup.nex
Format
DataType	Protein
9
Number Sites	165
Identical	.
Missing	?
Indel	-
